# Supplementary material for: Synthesis and Behavior of Hexamethylenetetramine-Based Ionic Liquids as an Active Ingredient in Latent Curing Formulations with Ethylene Glycol for DGEBA
Source: Molecules. 2023 Jan 16;28(2):892. doi: 10.3390/molecules28020892 (PMC9863291; doi:10.3390/molecules28020892)
Supplement: Supplementary file 1 [file molecules-28-00892-s001.zip]

Archive with 1 entries (1 files):
- molecules-2100039-supplementary.pdf
